# Supplementary material for: Effect of Occupational Stress on Pharmacists’ Job Satisfaction in Saudi Arabia
Source: Healthcare (Basel). 2022 Jul 31;10(8):1441. doi: 10.3390/healthcare10081441 (PMC9408447; doi:10.3390/healthcare10081441)
Supplement: Supplementary file 1 [file healthcare-10-01441-s001.zip]

Archive with 1 entries (1 files):
- healthcare-1796785-supplementary.pdf
